# Supplementary material for: Ketogenic Diet Treatment of Defects in the Mitochondrial Malate Aspartate Shuttle and Pyruvate Carrier
Source: Nutrients. 2022 Aug 31;14(17):3605. doi: 10.3390/nu14173605 (PMC9460686; doi:10.3390/nu14173605)
Supplement: Supplementary file 1 [file nutrients-14-03605-s001.zip]

Archive with 1 entries (1 files):
- nutrients-1831136-supplementary.pdf
